# Supplementary material for: Biophysical and biochemical studies support PHD inhibitor development as a TPI deficiency therapy
Source: J Cell Sci. 2026 May 13;139(9):jcs264664. doi: 10.1242/jcs.264664 (PMC13245896; doi:10.1242/jcs.264664)
Supplement: Table S1. Raw data and analyses [file joces-139-264664-TableS1.xlsx]

## Sheet: FB303 raw data
Gene ID	Gene Name	log2 fold change	p-value	adjusted p-value
ENSG00000104419	NDRG1	3.22	0	0
ENSG00000112715	VEGFA	3.47	0	0
ENSG00000176171	BNIP3	2.75	0	0
ENSG00000111674	ENO2	2.93	0	0
ENSG00000168209	DDIT4	3.11	0	0
ENSG00000162433	AK4	3.49	0	0
ENSG00000146674	IGFBP3	2.32	0	0
ENSG00000159399	HK2	2.58	0	0
ENSG00000102144	PGK1	2.24	0	0
ENSG00000117394	SLC2A1	2.24	0	0
ENSG00000167772	ANGPTL4	3.76	0	0
ENSG00000163083	INHBB	3.89	0	0
ENSG00000159167	STC1	2.97	0	0
ENSG00000147852	VLDLR	2.77	0	0
ENSG00000186918	ZNF395	2.42	0	0
ENSG00000134107	BHLHE40	1.96	0	0
ENSG00000265972	TXNIP	2.33	0	0
ENSG00000074410	CA12	2.54	0	0
ENSG00000152952	PLOD2	2.3	0	0
ENSG00000099194	SCD	1.86	0	0
ENSG00000122884	P4HA1	2.07	0	0
ENSG00000114268	PFKFB4	3.04	0	0
ENSG00000104765	BNIP3L	1.86	0	0
ENSG00000111640	GAPDH	1.59	0	0
ENSG00000174697	LEP	6.19	0	0
ENSG00000109107	ALDOC	2.59	0	0
ENSG00000072682	P4HA2	1.4	0	0
ENSG00000100292	HMOX1	1.63	0	0
ENSG00000134333	LDHA	1.56	0	0
ENSG00000107796	ACTA2	-1.45	0	0
ENSG00000114023	FAM162A	1.97	0	0
ENSG00000139211	AMIGO2	1.49	0	0
ENSG00000197930	ERO1A	1.87	0	0
ENSG00000111669	TPI1	1.48	0	0
ENSG00000013297	CLDN11	-1.66	0	0
ENSG00000113739	STC2	1.68	0	0
ENSG00000164096	C4orf3	1.39	0	0
ENSG00000170525	PFKFB3	1.51	0	0
ENSG00000100644	HIF1A	-1.54	0	0
ENSG00000213859	KCTD11	1.81	0	0
ENSG00000103257	SLC7A5	1.43	0	0
ENSG00000117525	F3	1.63	0	0
ENSG00000119950	MXI1	1.81	0	0
ENSG00000059804	SLC2A3	1.23	0	0
ENSG00000185022	MAFF	1.65	0	0
ENSG00000146242	TPBG	1.23	0	0
ENSG00000135766	EGLN1	1.32	0	0
ENSG00000069667	RORA	2.03	0	0
ENSG00000067057	PFKP	1.35	0	0
ENSG00000181744	C3orf58	1.51	0	0
ENSG00000181458	TMEM45A	1.46	0	0
ENSG00000152256	PDK1	1.62	0	0
ENSG00000079739	PGM1	1.2	0	0
ENSG00000149925	ALDOA	1.19	0	0
ENSG00000120708	TGFBI	1.88	0	0
ENSG00000128272	ATF4	1.33	0	0
ENSG00000101255	TRIB3	1.63	0	0
ENSG00000134013	LOXL2	1.43	0	0
ENSG00000141959	PFKL	1.19	0	0
ENSG00000180914	OXTR	-1.21	0	0
ENSG00000249992	TMEM158	1.43	0	0
ENSG00000119938	PPP1R3C	1.21	0	0
ENSG00000219607	PPP1R3G	2.73	0	0
ENSG00000114480	GBE1	1.21	0	0
ENSG00000104812	GYS1	1.24	0	0
ENSG00000183287	CCBE1	-1.21	0	0
ENSG00000140450	ARRDC4	1.34	0	0
ENSG00000157514	TSC22D3	1.46	0	0
ENSG00000176046	NUPR1	1.39	0	0
ENSG00000227619	AL391056.1	2.74	0	0
ENSG00000141526	SLC16A3	1.41	0	0
ENSG00000173530	TNFRSF10D	1.24	0	0
ENSG00000113083	LOX	1.02	0	0
ENSG00000061656	SPAG4	3.34	0	0
ENSG00000232679	LINC01705	1.95	0	0
ENSG00000065809	FAM107B	1.4	0	0
ENSG00000115548	KDM3A	1.39	0	0
ENSG00000130821	SLC6A8	1.15	0	0
ENSG00000186352	ANKRD37	2.66	0	0
ENSG00000165072	MAMDC2	-1.49	0	0
ENSG00000152377	SPOCK1	1.11	0	0
ENSG00000075213	SEMA3A	-1.68	0	0
ENSG00000196611	MMP1	1.11	0	0
ENSG00000100302	RASD2	1.59	0	0
ENSG00000165030	NFIL3	1.74	0	0
ENSG00000133639	BTG1	1.02	0	0
ENSG00000105220	GPI	1.01	0	0
ENSG00000070669	ASNS	1.15	0	0
ENSG00000065911	MTHFD2	1.03	0	0
ENSG00000181104	F2R	1.14	0	0
ENSG00000183691	NOG	1.65	0	0
ENSG00000234745	HLA-B	1.6	0	0
ENSG00000102265	TIMP1	1.17	0	0
ENSG00000145730	PAM	1.59	0	0
ENSG00000167397	VKORC1	1.17	0	0
ENSG00000171992	SYNPO	1.35	0	0
ENSG00000196517	SLC6A9	1.35	0	0
ENSG00000128510	CPA4	-1.58	0	0
ENSG00000124785	NRN1	1.07	0	0
ENSG00000171388	APLN	2.94	0	0
ENSG00000145623	OSMR	1.03	0	0
ENSG00000135245	HILPDA	1.69	0	0
ENSG00000119630	PGF	1.44	0	0
ENSG00000198743	SLC5A3	1.21	0	0
ENSG00000256235	SMIM3	1.08	0	0
ENSG00000111371	SLC38A1	1.06	0	0
ENSG00000073756	PTGS2	2.14	0	0
ENSG00000109861	CTSC	-1.21	0	0
ENSG00000125629	INSIG2	1.37	0	0
ENSG00000148926	ADM	1.23	0	0
ENSG00000166123	GPT2	1.22	0	0
ENSG00000151882	CCL28	2.23	0	0
ENSG00000151640	DPYSL4	3.25	0	0
ENSG00000034152	MAP2K3	-1.02	0	0
ENSG00000173281	PPP1R3B	1.26	0	0
ENSG00000131370	SH3BP5	1.33	0	0
ENSG00000020577	SAMD4A	1.12	0	0
ENSG00000017483	SLC38A5	1.66	0	0
ENSG00000164970	FAM219A	1.18	0	0
ENSG00000100889	PCK2	1.07	0	0
ENSG00000163814	CDCP1	1.23	0	0
ENSG00000185633	NDUFA4L2	2.43	0	0
ENSG00000259207	ITGB3	1.42	0	0
ENSG00000198768	APCDD1L	1.12	0	0
ENSG00000102802	MEDAG	1.56	0	0
ENSG00000128965	CHAC1	1.51	0	0
ENSG00000168159	RNF187	1.02	0	0
ENSG00000130513	GDF15	1.66	0	0
ENSG00000179403	VWA1	2.58	0	0
ENSG00000175414	ARL10	1.15	0	0
ENSG00000138764	CCNG2	1.12	0	0
ENSG00000135636	DYSF	1.26	0	0
ENSG00000166920	C15orf48	1.86	0	0
ENSG00000113369	ARRDC3	1.12	0	0
ENSG00000100968	NFATC4	1.08	0	0
ENSG00000183496	MEX3B	1.12	0	0
ENSG00000164761	TNFRSF11B	-1.3	0	0
ENSG00000196968	FUT11	1.09	0	0
ENSG00000163516	ANKZF1	1.36	0	0
ENSG00000164105	SAP30	1.25	0	0
ENSG00000137331	IER3	1.06	0	0
ENSG00000187325	TAF9B	-1.51	0	0
ENSG00000182667	NTM	1.03	0	0
ENSG00000221852	KRTAP1-5	-1.6	0	0
ENSG00000240972	MIF	1.28	0	0
ENSG00000172379	ARNT2	-1.12	0	0
ENSG00000074181	NOTCH3	1.5	0	0
ENSG00000165029	ABCA1	1.2	0	0
ENSG00000238042	LINC02257	2.71	0	0
ENSG00000104881	PPP1R13L	1.48	0	0
ENSG00000082482	KCNK2	-1.01	0	0
ENSG00000107731	UNC5B	1.15	0	0
ENSG00000146072	TNFRSF21	-1.06	0	0
ENSG00000182704	TSKU	1.13	0	0
ENSG00000206503	HLA-A	1.23	0	0
ENSG00000117228	GBP1	-1.27	0	0
ENSG00000212724	KRTAP2-3	-1.44	0	0
ENSG00000198729	PPP1R14C	1.6	0	0
ENSG00000133107	TRPC4	-1.33	0	0
ENSG00000128165	ADM2	1.97	0	0
ENSG00000132854	KANK4	2.09	0	0
ENSG00000170961	HAS2	1.18	0	0
ENSG00000243753	HLA-L	2.22	0	0
ENSG00000054356	PTPRN	1.29	0	0
ENSG00000172663	TMEM134	1.02	0	0
ENSG00000143847	PPFIA4	3.28	0	0
ENSG00000171812	COL8A2	1.2	0	0
ENSG00000204128	C2orf72	4.25	0	0
ENSG00000076554	TPD52	2.51	0	0
ENSG00000247095	MIR210HG	4.52	0	0
ENSG00000139832	RAB20	1.94	0	0
ENSG00000143473	KCNH1	1.4	0	0
ENSG00000173376	NDNF	1.43	0	0
ENSG00000235531	MSC-AS1	1.19	0	0
ENSG00000118596	SLC16A7	-1.14	0	0
ENSG00000120875	DUSP4	1.28	0	0
ENSG00000164674	SYTL3	1.24	0	0
ENSG00000185652	NTF3	1.23	0	0
ENSG00000162645	GBP2	-1.31	0	0
ENSG00000138347	MYPN	-1.1	0	0
ENSG00000124126	PREX1	-1.66	0	0
ENSG00000172059	KLF11	1.31	0	0
ENSG00000106538	RARRES2	1.01	0	0
ENSG00000127663	KDM4B	1.07	0	0
ENSG00000261888	AC144831.1	1.79	0	0
ENSG00000110203	FOLR3	1.3	0	0
ENSG00000175938	ORAI3	1.02	0	0
ENSG00000162849	KIF26B	1.22	0	0
ENSG00000168497	CAVIN2	-1.51	0	0
ENSG00000124134	KCNS1	2.5	0	0
ENSG00000130720	FIBCD1	1.01	0	0
ENSG00000225205	AC078883.1	2.54	0	0
ENSG00000108852	MPP2	1.36	0	0
ENSG00000214193	SH3D21	2.21	0	0
ENSG00000130751	NPAS1	1	0	0
ENSG00000240065	PSMB9	-1.4	0	0
ENSG00000197852	FAM212B	1.25	0	0
ENSG00000178860	MSC	1.33	0	0
ENSG00000260822	AC004656.1	1.62	0	0
ENSG00000026559	KCNG1	1.32	0	0
ENSG00000275993	SIK1B	2.42	0	0
ENSG00000162409	PRKAA2	1.13	0	0
ENSG00000189057	FAM111B	-1.08	0	0
ENSG00000144455	SUMF1	1.1	0	0
ENSG00000197016	ZNF470	1.06	0	0
ENSG00000256940	AP001453.2	1.36	0	0
ENSG00000082497	SERTAD4	-1.12	0	0
ENSG00000163431	LMOD1	-1.28	0	0
ENSG00000164251	F2RL1	1.07	0	0
ENSG00000175197	DDIT3	1.13	0	0
ENSG00000122877	EGR2	3.86	0	0
ENSG00000115468	EFHD1	1.07	0	0
ENSG00000228232	GAPDHP1	1.4	0	0
ENSG00000116574	RHOU	1.11	0	0
ENSG00000211448	DIO2	-1.35	0	0
ENSG00000185745	IFIT1	-1.01	0	0
ENSG00000166046	TCP11L2	1.17	0	0
ENSG00000142178	SIK1	2.11	0	0
ENSG00000112379	ARFGEF3	1.99	0	0
ENSG00000276600	RAB7B	-1.38	0	0
ENSG00000114270	COL7A1	1.01	0	0
ENSG00000250038	AC109588.1	1.77	0	0
ENSG00000170485	NPAS2	1.45	0	0
ENSG00000118804	STBD1	1.16	0	0
ENSG00000160712	IL6R	-1.83	0	0
ENSG00000144476	ACKR3	1.46	0	0
ENSG00000163393	SLC22A15	1.32	0	0
ENSG00000139364	TMEM132B	1.23	0	0
ENSG00000122254	HS3ST2	1.54	0	0
ENSG00000157404	KIT	-1.73	0	0
ENSG00000169908	TM4SF1	-1.52	0	0
ENSG00000185432	METTL7A	-1.19	0	0
ENSG00000134247	PTGFRN	1.05	0	0
ENSG00000100593	ISM2	3.53	0	0
ENSG00000154721	JAM2	1.7	0	0
ENSG00000173391	OLR1	-1.73	0	0
ENSG00000161958	FGF11	4.03	0	0
ENSG00000214548	MEG3	-1.06	0	0
ENSG00000067992	PDK3	1.11	0	0
ENSG00000112297	CRYBG1	-1.36	0	0
ENSG00000105855	ITGB8	1.19	0	0
ENSG00000117461	PIK3R3	-1.16	0	0
ENSG00000150394	CDH8	-1.92	0	0
ENSG00000261051	AC107021.2	3.26	0	0
ENSG00000160972	PPP1R16A	1.09	0	0
ENSG00000111261	MANSC1	-1.15	0	0
ENSG00000111671	SPSB2	-1.17	0	0
ENSG00000148082	SHC3	1.07	0	0
ENSG00000137198	GMPR	-1.1	0	0
ENSG00000177453	NIM1K	2.27	0	0
ENSG00000267774	AC010776.2	-1.65	0	0
ENSG00000226415	TPI1P1	1.34	0	0
ENSG00000144152	FBLN7	1.66	0	0
ENSG00000198046	ZNF667	1.38	0	0
ENSG00000242114	MTFP1	1.3	0	0
ENSG00000107159	CA9	7	0	0
ENSG00000072952	MRVI1	-1.77	0	0
ENSG00000227925	LINC01655	3.68	0	0
ENSG00000174945	AMZ1	1.43	0	0
ENSG00000109472	CPE	2.42	0	0
ENSG00000176826	FKBP9P1	1.64	0	0
ENSG00000162654	GBP4	-1.51	0	0
ENSG00000111981	ULBP1	1.06	0	0
ENSG00000214110	LDHAP4	1.37	0	0
ENSG00000137393	RNF144B	-1.08	0	0
ENSG00000248323	LUCAT1	2.48	0	0
ENSG00000131398	KCNC3	2.49	0	0
ENSG00000175356	SCUBE2	1.43	0	0
ENSG00000128655	PDE11A	1.33	0	0
ENSG00000258667	HIF1A-AS2	4.55	0	0
ENSG00000235609	AF127577.4	1.17	0	0
ENSG00000128284	APOL3	-1.55	0	0
ENSG00000227766	HCG4P5	1.17	0	0
ENSG00000214274	ANG	1.15	0	0
ENSG00000138642	HERC6	-1.1	0	0
ENSG00000161544	CYGB	1.07	0	0
ENSG00000110328	GALNT18	2.78	0	0
ENSG00000133874	RNF122	1.2	0	0
ENSG00000183111	ARHGEF37	2.23	0	0
ENSG00000164342	TLR3	-2.07	0	0
ENSG00000235863	B3GALT4	1.47	0	0
ENSG00000261189	AL031058.1	1.51	0	0
ENSG00000188820	CALHM6	1.4	0	0
ENSG00000087494	PTHLH	1.21	0	0
ENSG00000180834	MAP6D1	1.16	0	0
ENSG00000231890	DARS-AS1	2.3	0	0
ENSG00000223485	LINC01615	1.2	0	0
ENSG00000151692	RNF144A	1.38	0	0
ENSG00000170379	TCAF2	1.29	0	0
ENSG00000103522	IL21R	1.24	0	0
ENSG00000167995	BEST1	1.32	0	0
ENSG00000248690	HAS2-AS1	1.34	0	0
ENSG00000106327	TFR2	3.62	0	0
ENSG00000006016	CRLF1	1.14	0	0
ENSG00000025039	RRAGD	1.71	0	0
ENSG00000185624	P4HB	1.13	0	0
ENSG00000143196	DPT	1.24	0	0
ENSG00000272870	AC097534.2	1.94	0	0
ENSG00000057657	PRDM1	1.07	0	0
ENSG00000101463	SYNDIG1	1.41	0	0
ENSG00000072041	SLC6A15	1.01	0	0
ENSG00000153404	PLEKHG4B	1.61	0	0
ENSG00000101265	RASSF2	1.11	0	0
ENSG00000179715	PCED1B	1.04	0	0
ENSG00000170801	HTRA3	1.27	0	0
ENSG00000113361	CDH6	-1.16	0	0
ENSG00000122176	FMOD	1.08	0	0
ENSG00000235194	PPP1R3E	1.05	0	0
ENSG00000154556	SORBS2	1.11	0	0
ENSG00000146858	ZC3HAV1L	1.01	0	0
ENSG00000184441	AP001062.1	1.73	0	0
ENSG00000146205	ANO7	2	0	0
ENSG00000181804	SLC9A9	-1.09	0	0
ENSG00000167536	DHRS13	1.65	0	0
ENSG00000273033	LINC02035	1.04	0	0
ENSG00000162630	B3GALT2	-1.65	0	0
ENSG00000203721	LINC00862	1.41	0	0
ENSG00000235587	GAPDHP65	1.43	0	0
ENSG00000132031	MATN3	1.25	0	0
ENSG00000144063	MALL	-1.1	0	0
ENSG00000173890	GPR160	2.45	0	0
ENSG00000167123	CERCAM	1.22	0	0
ENSG00000174564	IL20RB	1.3	0	0
ENSG00000177570	SAMD12	-1.12	0	0
ENSG00000172197	MBOAT1	-1.02	0	0
ENSG00000106484	MEST	-1.02	0	0
ENSG00000139438	FAM222A	-1.52	0	0
ENSG00000134242	PTPN22	-1.53	0	0
ENSG00000225177	AL590617.2	1.36	0	0
ENSG00000200033	RNU6-403P	2.39	0	0
ENSG00000218582	GAPDHP63	2.2	0	0
ENSG00000185742	C11orf87	-1.04	0	0
ENSG00000274370	AC130371.2	1.39	0	0
ENSG00000161249	DMKN	1.03	0	0
ENSG00000235652	AL356599.1	1.88	0	0
ENSG00000198910	L1CAM	1.33	0	0
ENSG00000197358	BNIP3P1	2.64	0	0
ENSG00000274276	CBSL	1.07	0	0
ENSG00000197576	HOXA4	1.6	0	0
ENSG00000116032	GRIN3B	2.97	0	0
ENSG00000116883	AL591845.1	2.2	0	0
ENSG00000101439	CST3	1	0	0
ENSG00000177875	CCDC184	2.4	0	0
ENSG00000204525	HLA-C	1.4	0	0
ENSG00000182326	C1S	1.37	0	0
ENSG00000144115	THNSL2	1.3	0	0
ENSG00000163017	ACTG2	-1.84	0	0
ENSG00000067191	CACNB1	1.16	0	0
ENSG00000104290	FZD3	1.1	0	0
ENSG00000154146	NRGN	-1.18	0	0
ENSG00000177380	PPFIA3	1.15	0	0
ENSG00000243415	AC107021.1	2.71	0	0
ENSG00000123500	COL10A1	1.19	0	0
ENSG00000170439	METTL7B	-1.77	0	0
ENSG00000240032	LNCSRLR	1.65	0	0
ENSG00000126950	TMEM35A	-1.01	0	0
ENSG00000205426	KRT81	1.3	0	0
ENSG00000257219	LINC02407	-1.11	0	0
ENSG00000156398	SFXN2	-1.64	0	0
ENSG00000263535	AK4P1	2.17	0	0
ENSG00000115267	IFIH1	-1.16	0	0
ENSG00000164849	GPR146	3.5	0	0
ENSG00000116701	NCF2	1.04	0	0
ENSG00000142046	TMEM91	1.85	0	0
ENSG00000164742	ADCY1	1.06	0	0
ENSG00000145423	SFRP2	2.29	0	0
ENSG00000100147	CCDC134	-1.09	0	0
ENSG00000185499	MUC1	1.17	0	0
ENSG00000178150	ZNF114	1.89	0	0
ENSG00000134955	SLC37A2	1.08	0	0
ENSG00000266094	RASSF5	-1.07	0	0
ENSG00000164659	KIAA1324L	1.02	0	0
ENSG00000132359	RAP1GAP2	-1.11	0	0
ENSG00000152056	AP1S3	-1.17	0	0
ENSG00000095203	EPB41L4B	-1.17	0	0
ENSG00000134470	IL15RA	-1.44	0	0
ENSG00000029534	ANK1	-2.21	0	0
ENSG00000100065	CARD10	-1.42	0	0
ENSG00000107317	PTGDS	1.45	0	0
ENSG00000163453	IGFBP7	1.23	0	0
ENSG00000141574	SECTM1	-1.3	0	0
ENSG00000064309	CDON	1.11	0	0
ENSG00000162595	DIRAS3	-2.14	0	0
ENSG00000184408	KCND2	-2.18	0	0
ENSG00000164056	SPRY1	1.56	0	0
ENSG00000088836	SLC4A11	-1.28	0	0
ENSG00000240859	AC093627.4	1.41	0	0
ENSG00000250644	AC068580.4	1.03	0	0
ENSG00000170909	OSCAR	1.42	0	0
ENSG00000075275	CELSR1	1.05	0	0
ENSG00000237945	LINC00649	1.05	0	0
ENSG00000184524	CEND1	-1.68	0	0
ENSG00000196196	HRCT1	-1.13	0	0
ENSG00000139269	INHBE	1.97	0	0
ENSG00000182492	BGN	1.03	0	0
ENSG00000103742	IGDCC4	1.02	0	0
ENSG00000104321	TRPA1	1.13	0	0.01
ENSG00000130762	ARHGEF16	1.54	0	0.01
ENSG00000162591	MEGF6	1.34	0	0.01
ENSG00000162643	WDR63	-1.16	0	0.01
ENSG00000174080	CTSF	1.32	0	0.01
ENSG00000180425	C11orf71	-1.72	0	0.01
ENSG00000213700	RPL17P50	1.58	0	0.01
ENSG00000105991	HOXA1	-1.04	0	0.01
ENSG00000138135	CH25H	-1.54	0	0.01
ENSG00000172789	HOXC5	-1.19	0	0.01
ENSG00000143590	EFNA3	1.86	0	0.01
ENSG00000131094	C1QL1	1.71	0	0.01
ENSG00000253882	AC099548.2	1.64	0	0.01
ENSG00000162032	SPSB3	1.14	0	0.01
ENSG00000116183	PAPPA2	1.69	0	0.01
ENSG00000170689	HOXB9	1.39	0	0.01
ENSG00000111907	TPD52L1	-1.1	0	0.01
ENSG00000104081	BMF	1.2	0	0.01
ENSG00000261335	AC005837.1	1.63	0	0.01
ENSG00000083444	PLOD1	1.07	0	0.01
ENSG00000117266	CDK18	1.77	0	0.01
ENSG00000072818	ACAP1	1.22	0	0.01
ENSG00000222032	AC112721.2	1.99	0	0.01
ENSG00000204632	HLA-G	1.14	0	0.01
ENSG00000154864	PIEZO2	-1.25	0	0.01
ENSG00000175874	CREG2	2.03	0	0.01
ENSG00000100490	CDKL1	-1.34	0	0.01
ENSG00000260077	AC104794.2	1.27	0	0.01
ENSG00000233559	LINC00513	-1.91	0	0.01
ENSG00000261040	WFDC21P	-1.07	0	0.01
ENSG00000108691	CCL2	-1.48	0	0.01
ENSG00000275120	AC048382.5	1.47	0	0.01
ENSG00000183486	MX2	-1.19	0	0.01
ENSG00000164309	CMYA5	1.36	0	0.01
ENSG00000130635	COL5A1	1	0	0.01
ENSG00000142173	COL6A2	1.06	0	0.02
ENSG00000112319	EYA4	-1.18	0	0.02
ENSG00000087245	MMP2	1.44	0	0.02
ENSG00000277758	FO681492.1	1.05	0	0.02
ENSG00000117600	PLPPR4	-1.54	0	0.02
ENSG00000150636	CCDC102B	-2.05	0	0.02
ENSG00000196275	GTF2IRD2	1.32	0	0.02
ENSG00000149131	SERPING1	1.27	0	0.02
ENSG00000259583	AC015712.2	-1.13	0	0.02
ENSG00000160801	PTH1R	1.82	0	0.02
ENSG00000260121	AC138028.4	1.12	0	0.02
ENSG00000106560	GIMAP2	-1.87	0	0.02
ENSG00000068615	REEP1	-1.24	0	0.02
ENSG00000279253	AL121753.2	1.2	0	0.02
ENSG00000240694	PNMA2	1.48	0	0.03
ENSG00000229119	AC026403.1	-1.11	0	0.03
ENSG00000249700	SRD5A3-AS1	1.55	0	0.03
ENSG00000126010	GRPR	-1.98	0	0.03
ENSG00000128645	HOXD1	1.29	0.01	0.03
ENSG00000249348	UGDH-AS1	1.56	0.01	0.03
ENSG00000155666	KDM8	-1.03	0.01	0.03
ENSG00000180730	SHISA2	-1.74	0.01	0.03
ENSG00000178752	ERFE	1.2	0.01	0.03
ENSG00000181449	SOX2	-2.25	0.01	0.03
ENSG00000215302	AC127502.1	1.23	0.01	0.03
ENSG00000247809	NR2F2-AS1	1.74	0.01	0.03
ENSG00000187955	COL14A1	1.25	0.01	0.03
ENSG00000165821	SALL2	-1.26	0.01	0.03
ENSG00000176884	GRIN1	1.32	0.01	0.03
ENSG00000255561	FDXACB1	-1.24	0.01	0.03
ENSG00000172575	RASGRP1	1.87	0.01	0.03
ENSG00000242715	CCDC169	-1.16	0.01	0.03
ENSG00000250251	PKD1P6	1.15	0.01	0.03
ENSG00000172346	CSDC2	-1.17	0.01	0.03
ENSG00000259091	LINC00517	-1.06	0.01	0.03
ENSG00000108984	MAP2K6	-1.06	0.01	0.03
ENSG00000174004	NRROS	-1.21	0.01	0.03
ENSG00000184792	OSBP2	-1.05	0.01	0.03
ENSG00000108932	SLC16A6	1.83	0.01	0.03
ENSG00000069493	CLEC2D	1.25	0.01	0.03
ENSG00000102879	CORO1A	-1.1	0.01	0.03
ENSG00000247121	AC009126.1	-1.72	0.01	0.03
ENSG00000215784	FAM72D	-1.32	0.01	0.04
ENSG00000266709	AC005224.4	-1.2	0.01	0.04
ENSG00000235385	LINC02154	1.38	0.01	0.04
ENSG00000278133	AC135050.6	-1.53	0.01	0.04
ENSG00000228288	PCAT6	1.35	0.01	0.04
ENSG00000167642	SPINT2	1.04	0.01	0.04
ENSG00000115461	IGFBP5	-1.24	0.01	0.04
ENSG00000273312	AL121749.1	1.54	0.01	0.04
ENSG00000047648	ARHGAP6	-1.2	0.01	0.04
ENSG00000234520	AC018464.1	-1.33	0.01	0.04
ENSG00000146094	DOK3	1.12	0.01	0.04
ENSG00000228078	HLA-U	1.55	0.01	0.04
ENSG00000077264	PAK3	-1.12	0.01	0.04
ENSG00000205771	CATSPER2P1	1.1	0.01	0.05
ENSG00000262049	AC139530.1	-1.43	0.01	0.05
ENSG00000100027	YPEL1	1.42	0.01	0.05
ENSG00000261573	AL157402.2	-1.42	0.01	0.05
ENSG00000109610	SOD3	1	0.01	0.05
ENSG00000230479	AP000695.1	1.01	0.01	0.05
ENSG00000213614	HEXA	1.07	0.01	0.05

## Sheet: FB909 raw data
Gene ID	Gene Name	log2 fold change	p-value	adjusted p-value
ENSG00000282936	AC004706.4	1.5	0	0.02
ENSG00000281490	CICP14	1.88	0	0.01
ENSG00000281398	SNHG4	-1.59	0	0.01
ENSG00000280798	LINC00294	1.1	0	0
ENSG00000279713	AC080038.3	1.99	0	0
ENSG00000279227	AC009303.4	-1.08	0.01	0.03
ENSG00000279030	AC007336.3	1.52	0	0.01
ENSG00000278962	AC092645.1	1.17	0.01	0.04
ENSG00000278948	AL031587.5	2.12	0	0
ENSG00000278621	AC037198.2	1.41	0	0.01
ENSG00000276600	RAB7B	-1.11	0	0
ENSG00000276550	HERC2P2	1.27	0.01	0.03
ENSG00000276141	WHAMMP3	1.35	0	0
ENSG00000275993	SIK1B	2.16	0	0
ENSG00000274370	AC130371.2	1.14	0	0.02
ENSG00000274276	CBSL	1.42	0	0.02
ENSG00000273802	HIST1H2BG	-1.23	0.01	0.04
ENSG00000273604	EPOP	1.07	0	0
ENSG00000273230	AC102953.2	1.59	0	0
ENSG00000273186	AL359091.5	1.45	0	0.01
ENSG00000272870	AC097534.2	1.35	0	0
ENSG00000271978	AL359643.2	1.71	0	0
ENSG00000271425	NBPF10	1.33	0	0
ENSG00000271383	NBPF19	1.36	0	0
ENSG00000270629	NBPF14	1.15	0	0
ENSG00000270580	AC139256.2	1.71	0.01	0.03
ENSG00000270231	NBPF8	1.34	0	0.01
ENSG00000269834	ZNF528-AS1	1.04	0	0.02
ENSG00000269427	AC024075.3	1.76	0	0.01
ENSG00000268043	NBPF12	1.88	0	0
ENSG00000267774	AC010776.2	-1.57	0	0
ENSG00000265972	TXNIP	2.26	0	0
ENSG00000264885	AC026271.3	1.57	0	0
ENSG00000263956	NBPF11	1.34	0	0
ENSG00000261888	AC144831.1	1.8	0	0
ENSG00000261460	AC009690.2	1.9	0	0
ENSG00000261335	AC005837.1	2.15	0	0
ENSG00000260822	AC004656.1	1.93	0	0
ENSG00000260404	AC110079.1	1.82	0	0.02
ENSG00000259969	AL049838.1	1.77	0	0
ENSG00000259207	ITGB3	1.14	0	0
ENSG00000258947	TUBB3	-1.04	0	0
ENSG00000258667	HIF1A-AS2	2.95	0	0
ENSG00000257923	CUX1	1.16	0	0
ENSG00000257315	ZBED6	1.14	0	0
ENSG00000255439	AC135050.2	1.67	0.01	0.03
ENSG00000254996	ANKHD1-EIF4EBP3	1.14	0	0.02
ENSG00000254319	AC246817.2	-1.42	0.01	0.05
ENSG00000253837	AC090197.1	1.79	0	0
ENSG00000250251	PKD1P6	2.21	0	0
ENSG00000249641	HOXC13-AS	1.77	0	0.01
ENSG00000249348	UGDH-AS1	1.23	0.01	0.04
ENSG00000248429	FAM198B-AS1	-1.35	0	0.02
ENSG00000247095	MIR210HG	4.81	0	0
ENSG00000246100	LINC00900	1.79	0	0.02
ENSG00000244649	LINC02086	1.65	0	0
ENSG00000244165	P2RY11	1.11	0	0.01
ENSG00000243978	RTL9	1.37	0	0.02
ENSG00000243753	HLA-L	2.8	0	0
ENSG00000243056	EIF4EBP3	1.11	0.01	0.04
ENSG00000242221	PSG2	1.61	0	0
ENSG00000241990	PRR34-AS1	-1.01	0	0
ENSG00000240065	PSMB9	-1.34	0	0
ENSG00000238042	LINC02257	2.87	0	0
ENSG00000236824	BCYRN1	-1.05	0	0
ENSG00000236675	MTX1P1	1.32	0	0
ENSG00000235823	OLMALINC	1.35	0.01	0.03
ENSG00000235531	MSC-AS1	1.03	0	0
ENSG00000235092	ID2-AS1	1.22	0.01	0.05
ENSG00000234883	MIR155HG	1.89	0	0
ENSG00000234745	HLA-B	1.09	0	0
ENSG00000234420	ZNF37BP	1.01	0	0
ENSG00000232855	AF165147.1	-1.44	0.01	0.03
ENSG00000232818	RPS2P32	-1.05	0.01	0.04
ENSG00000232679	LINC01705	1.22	0	0
ENSG00000231890	DARS-AS1	2.48	0	0
ENSG00000230479	AP000695.1	1.96	0	0
ENSG00000228288	PCAT6	1.12	0.01	0.05
ENSG00000227619	AL391056.1	1.75	0	0.02
ENSG00000227473	TSSK5P	1.34	0.01	0.03
ENSG00000225205	AC078883.1	2.31	0	0
ENSG00000224660	SH3BP5-AS1	1.12	0.01	0.03
ENSG00000223891	OSER1-AS1	1.16	0	0
ENSG00000222032	AC112721.2	1.6	0.01	0.03
ENSG00000219607	PPP1R3G	2.1	0	0
ENSG00000214193	SH3D21	2.48	0	0
ENSG00000214114	MYCBP	-1.03	0	0
ENSG00000214110	LDHAP4	1.27	0	0
ENSG00000213859	KCTD11	1.19	0	0
ENSG00000213713	PIGCP1	1.32	0	0
ENSG00000213700	RPL17P50	1.82	0	0.01
ENSG00000213614	HEXA	1.64	0	0
ENSG00000213398	LCAT	1.06	0.01	0.04
ENSG00000207561	MIR635	1.27	0	0.02
ENSG00000206503	HLA-A	1.35	0	0
ENSG00000206341	HLA-H	1.19	0.01	0.04
ENSG00000206149	HERC2P9	1.32	0.01	0.05
ENSG00000204632	HLA-G	1.68	0	0.01
ENSG00000204623	ZNRD1ASP	1.06	0.01	0.04
ENSG00000204525	HLA-C	1.33	0	0
ENSG00000198910	L1CAM	2.94	0	0
ENSG00000198768	APCDD1L	1.04	0	0
ENSG00000198729	PPP1R14C	1.14	0	0
ENSG00000198046	ZNF667	1.14	0	0
ENSG00000197978	GOLGA6L9	1.78	0	0.01
ENSG00000197930	ERO1A	1.65	0	0
ENSG00000197852	FAM212B	1.17	0	0
ENSG00000197746	PSAP	1.37	0	0
ENSG00000197162	ZNF785	1.09	0	0.01
ENSG00000196968	FUT11	1.05	0	0
ENSG00000196878	LAMB3	1.11	0	0
ENSG00000196569	LAMA2	1.41	0	0.02
ENSG00000196549	MME	1.07	0	0
ENSG00000196517	SLC6A9	1.39	0	0
ENSG00000188820	CALHM6	1.21	0	0
ENSG00000188033	ZNF490	1.14	0.01	0.03
ENSG00000186918	ZNF395	1.78	0	0
ENSG00000186352	ANKRD37	2.61	0	0
ENSG00000186280	KDM4D	3.22	0	0
ENSG00000185896	LAMP1	1.11	0	0.02
ENSG00000185864	NPIPB4	1.76	0	0.01
ENSG00000185633	NDUFA4L2	3.29	0	0
ENSG00000185624	P4HB	1.05	0	0
ENSG00000185561	TLCD2	1.42	0	0
ENSG00000185499	MUC1	1.17	0	0
ENSG00000185485	SDHAP1	1.23	0	0
ENSG00000185033	SEMA4B	1.06	0	0
ENSG00000185022	MAFF	1.05	0	0
ENSG00000184500	PROS1	1.3	0	0
ENSG00000184441	AP001062.1	1.87	0	0
ENSG00000183778	B3GALT5	1.13	0	0
ENSG00000183775	KCTD16	2.56	0	0
ENSG00000183458	AC138932.1	2.08	0	0
ENSG00000183426	NPIPA1	1.81	0	0
ENSG00000183397	C19orf71	1.37	0.01	0.03
ENSG00000183287	CCBE1	-1.24	0	0
ENSG00000183111	ARHGEF37	2.09	0	0
ENSG00000182492	BGN	1.25	0.01	0.04
ENSG00000182326	C1S	2.03	0	0
ENSG00000182220	ATP6AP2	1.25	0	0
ENSG00000181458	TMEM45A	1.17	0	0
ENSG00000179859	RNF227	1.11	0.01	0.04
ENSG00000179403	VWA1	1.5	0	0
ENSG00000178860	MSC	1.56	0	0
ENSG00000178726	THBD	-1.04	0	0
ENSG00000178607	ERN1	1.01	0	0
ENSG00000178150	ZNF114	1.54	0.01	0.03
ENSG00000178078	STAP2	-1.49	0	0.02
ENSG00000178026	LRRC75B	1.07	0.01	0.03
ENSG00000176826	FKBP9P1	1.02	0	0
ENSG00000176532	PRR15	-1.94	0	0
ENSG00000176406	RIMS2	1.33	0.01	0.04
ENSG00000176171	BNIP3	2.47	0	0
ENSG00000176046	NUPR1	1.34	0	0
ENSG00000175567	UCP2	-1.1	0	0
ENSG00000175414	ARL10	1.1	0	0
ENSG00000175356	SCUBE2	1.45	0	0
ENSG00000175265	GOLGA8A	1.37	0	0
ENSG00000175197	DDIT3	1.33	0	0
ENSG00000174938	SEZ6L2	1.26	0	0.01
ENSG00000174697	LEP	4.91	0	0
ENSG00000174564	IL20RB	1.9	0	0
ENSG00000174348	PODN	1.19	0.01	0.03
ENSG00000174080	CTSF	1.51	0	0
ENSG00000173575	CHD2	1.06	0	0
ENSG00000173530	TNFRSF10D	1.41	0	0
ENSG00000173281	PPP1R3B	1.34	0	0
ENSG00000173230	GOLGB1	1.14	0	0.01
ENSG00000172346	CSDC2	-1.63	0	0.01
ENSG00000171992	SYNPO	1	0	0
ENSG00000171388	APLN	1.97	0	0
ENSG00000171298	GAA	1.55	0	0
ENSG00000170909	OSCAR	1.8	0	0
ENSG00000170801	HTRA3	1	0	0
ENSG00000170689	HOXB9	1.41	0	0
ENSG00000170485	NPAS2	1.03	0	0
ENSG00000170379	TCAF2	1.77	0	0
ENSG00000169750	RAC3	-1.1	0	0
ENSG00000169239	CA5B	1.28	0	0
ENSG00000169136	ATF5	1.07	0	0
ENSG00000168621	GDNF	1.18	0	0
ENSG00000168477	TNXB	1.02	0	0
ENSG00000168209	DDIT4	3.29	0	0
ENSG00000167799	NUDT8	-1.06	0.01	0.04
ENSG00000167772	ANGPTL4	3.02	0	0
ENSG00000167703	SLC43A2	-1.05	0	0
ENSG00000167548	KMT2D	1.1	0.01	0.05
ENSG00000167536	DHRS13	1.18	0.01	0.04
ENSG00000167123	CERCAM	1.43	0	0
ENSG00000166920	C15orf48	1.46	0	0
ENSG00000166603	MC4R	-2.07	0	0
ENSG00000166582	CENPV	-1.23	0	0
ENSG00000166482	MFAP4	1.3	0.01	0.04
ENSG00000166311	SMPD1	1.09	0	0.01
ENSG00000166278	C2	1.11	0.01	0.05
ENSG00000166033	HTRA1	1.49	0	0.01
ENSG00000165030	NFIL3	1.43	0	0
ENSG00000165029	ABCA1	1.16	0	0
ENSG00000164849	GPR146	3.62	0	0
ENSG00000164761	TNFRSF11B	-1.55	0	0
ENSG00000164733	CTSB	1.35	0	0.01
ENSG00000164684	ZNF704	1.02	0	0
ENSG00000164309	CMYA5	1.84	0	0
ENSG00000164096	C4orf3	1.13	0	0
ENSG00000164056	SPRY1	2.3	0	0
ENSG00000163661	PTX3	-1.02	0	0
ENSG00000163520	FBLN2	1.66	0	0.02
ENSG00000163472	TMEM79	1.02	0	0
ENSG00000163453	IGFBP7	1.33	0	0
ENSG00000163393	SLC22A15	1.11	0	0
ENSG00000163359	COL6A3	1.13	0	0
ENSG00000163083	INHBB	3.41	0	0
ENSG00000162849	KIF26B	1.03	0	0
ENSG00000162825	NBPF20	1.76	0	0
ENSG00000162804	SNED1	1.45	0	0.01
ENSG00000162772	ATF3	1.86	0	0.01
ENSG00000162643	WDR63	-1.56	0.01	0.03
ENSG00000162595	DIRAS3	-1.64	0	0.01
ENSG00000162591	MEGF6	1.48	0	0.01
ENSG00000162433	AK4	3.21	0	0
ENSG00000162409	PRKAA2	1.21	0	0
ENSG00000162373	BEND5	2.68	0	0
ENSG00000161671	EMC10	1.37	0	0
ENSG00000160999	SH2B2	1.33	0.01	0.03
ENSG00000160062	ZBTB8A	1.24	0	0
ENSG00000159640	ACE	1.66	0	0
ENSG00000159433	STARD9	1.26	0	0
ENSG00000159403	C1R	1.73	0	0
ENSG00000159399	HK2	2.55	0	0
ENSG00000159261	CLDN14	1.65	0	0.02
ENSG00000159167	STC1	2.87	0	0
ENSG00000158246	FAM46B	-1.25	0	0.01
ENSG00000158023	WDR66	1.09	0	0.01
ENSG00000157514	TSC22D3	1.19	0	0
ENSG00000157404	KIT	-1.46	0	0
ENSG00000156510	HKDC1	1.12	0	0
ENSG00000156398	SFXN2	-1.1	0	0.01
ENSG00000154721	JAM2	1.16	0	0
ENSG00000154556	SORBS2	1.03	0	0
ENSG00000154175	ABI3BP	1.86	0	0.01
ENSG00000153162	BMP6	-1.15	0	0
ENSG00000152952	PLOD2	2.18	0	0
ENSG00000152256	PDK1	1.86	0	0
ENSG00000152217	SETBP1	1.32	0	0
ENSG00000152117	AC073869.1	1.24	0	0.01
ENSG00000152049	KCNE4	1.51	0	0
ENSG00000151882	CCL28	2.28	0	0
ENSG00000151176	PLBD2	1.09	0	0.02
ENSG00000151012	SLC7A11	1.41	0	0
ENSG00000150667	FSIP1	1.27	0	0.02
ENSG00000150394	CDH8	-1.73	0	0
ENSG00000149925	ALDOA	1.09	0	0
ENSG00000149809	TM7SF2	-1.06	0	0.01
ENSG00000149243	KLHL35	1.12	0.01	0.05
ENSG00000149131	SERPING1	1.88	0	0
ENSG00000147852	VLDLR	2.42	0	0
ENSG00000147642	SYBU	1.43	0.01	0.04
ENSG00000146830	GIGYF1	1.03	0.01	0.03
ENSG00000146674	IGFBP3	2.12	0	0
ENSG00000146374	RSPO3	-1.73	0	0
ENSG00000146205	ANO7	1.77	0	0
ENSG00000146094	DOK3	1.45	0.01	0.03
ENSG00000145730	PAM	1.41	0	0
ENSG00000145623	OSMR	1.07	0	0
ENSG00000144802	NFKBIZ	1.73	0	0
ENSG00000144712	CAND2	-1.12	0	0.02
ENSG00000144476	ACKR3	1.59	0	0
ENSG00000144455	SUMF1	1.07	0	0
ENSG00000144152	FBLN7	1.53	0	0
ENSG00000143847	PPFIA4	3.55	0	0
ENSG00000143590	EFNA3	1.62	0	0.02
ENSG00000143473	KCNH1	1.9	0	0
ENSG00000143382	ADAMTSL4	1.3	0	0
ENSG00000143341	HMCN1	1.05	0	0
ENSG00000143196	DPT	1.01	0	0
ENSG00000142798	HSPG2	1.21	0.01	0.04
ENSG00000142192	APP	1.48	0	0
ENSG00000142178	SIK1	1.55	0	0.01
ENSG00000141526	SLC16A3	1.22	0	0
ENSG00000141012	GALNS	1.27	0	0.01
ENSG00000140945	CDH13	1.33	0	0.01
ENSG00000140836	ZFHX3	1.03	0	0.01
ENSG00000140450	ARRDC4	1.57	0	0
ENSG00000139832	RAB20	1.45	0	0
ENSG00000139211	AMIGO2	1.43	0	0
ENSG00000138792	ENPEP	2.12	0	0.01
ENSG00000138135	CH25H	-1.27	0	0
ENSG00000138028	CGREF1	1.77	0	0.02
ENSG00000137809	ITGA11	1.38	0	0.01
ENSG00000137496	IL18BP	1.78	0	0.02
ENSG00000137331	IER3	1.04	0	0
ENSG00000136235	GPNMB	1.2	0	0
ENSG00000136010	ALDH1L2	1.01	0	0
ENSG00000135766	EGLN1	1.14	0	0
ENSG00000135636	DYSF	1.14	0	0
ENSG00000135116	HRK	1.53	0	0
ENSG00000134470	IL15RA	-1.17	0	0
ENSG00000134369	NAV1	1.06	0	0
ENSG00000134333	LDHA	1.37	0	0
ENSG00000134107	BHLHE40	1.66	0	0
ENSG00000134013	LOXL2	1.58	0	0
ENSG00000133107	TRPC4	-1.06	0	0
ENSG00000132510	KDM6B	1.38	0.01	0.03
ENSG00000132031	MATN3	1.3	0	0
ENSG00000131398	KCNC3	2.21	0	0
ENSG00000131094	C1QL1	1.05	0.01	0.03
ENSG00000131018	SYNE1	1.28	0	0
ENSG00000130766	SESN2	1.18	0	0
ENSG00000130635	COL5A1	1.37	0	0.01
ENSG00000130513	GDF15	1.85	0	0
ENSG00000130508	PXDN	1.03	0	0.01
ENSG00000129521	EGLN3	2.25	0	0
ENSG00000128965	CHAC1	1.5	0	0
ENSG00000128346	C22orf23	1.93	0	0
ENSG00000128272	ATF4	1.7	0	0
ENSG00000128165	ADM2	2.19	0	0
ENSG00000127329	PTPRB	1.04	0	0
ENSG00000126249	PDCD2L	-1.32	0	0
ENSG00000126001	CEP250	1.02	0	0.01
ENSG00000125965	GDF5	-1.79	0	0.02
ENSG00000125398	SOX9	1.27	0	0
ENSG00000124155	PIGT	1.03	0.01	0.04
ENSG00000124134	KCNS1	1.55	0	0
ENSG00000124126	PREX1	-1.3	0	0
ENSG00000123500	COL10A1	1.15	0	0
ENSG00000123384	LRP1	2.05	0	0
ENSG00000122884	P4HA1	2.18	0	0
ENSG00000122877	EGR2	2.38	0	0
ENSG00000122176	FMOD	1.63	0	0
ENSG00000122035	RASL11A	-1.86	0	0.01
ENSG00000121898	CPXM2	1.79	0	0.02
ENSG00000121552	CSTA	1.55	0	0.02
ENSG00000120885	CLU	1.9	0	0.02
ENSG00000120708	TGFBI	1.67	0	0
ENSG00000119950	MXI1	1.59	0	0
ENSG00000119938	PPP1R3C	1.19	0	0
ENSG00000118898	PPL	2.83	0	0
ENSG00000118785	SPP1	1.29	0	0
ENSG00000117724	CENPF	1.01	0	0.02
ENSG00000117461	PIK3R3	-1.11	0	0
ENSG00000117394	SLC2A1	2.26	0	0
ENSG00000117266	CDK18	3.65	0	0
ENSG00000116883	AL591845.1	2.58	0	0
ENSG00000116701	NCF2	1.33	0	0
ENSG00000116183	PAPPA2	2.68	0	0
ENSG00000115548	KDM3A	1.26	0	0
ENSG00000115414	FN1	1.78	0	0.01
ENSG00000114739	ACVR2B	1.11	0	0
ENSG00000114270	COL7A1	1.15	0	0.01
ENSG00000114268	PFKFB4	2.25	0	0
ENSG00000114023	FAM162A	1.51	0	0
ENSG00000113739	STC2	2.14	0	0
ENSG00000113369	ARRDC3	1.07	0	0
ENSG00000112715	VEGFA	3.16	0	0
ENSG00000112379	ARFGEF3	2.16	0	0
ENSG00000111981	ULBP1	1.16	0	0
ENSG00000111913	RIPOR2	-1.14	0.01	0.05
ENSG00000111799	COL12A1	1.18	0.01	0.03
ENSG00000111674	ENO2	2.46	0	0
ENSG00000111640	GAPDH	1.11	0	0
ENSG00000111371	SLC38A1	1.28	0	0
ENSG00000110328	GALNT18	1.13	0	0
ENSG00000109472	CPE	2.7	0	0
ENSG00000109107	ALDOC	2.32	0	0
ENSG00000107833	NPM3	-1.15	0	0
ENSG00000107796	ACTA2	-1.12	0	0
ENSG00000107317	PTGDS	1.43	0.01	0.05
ENSG00000107159	CA9	5.2	0	0
ENSG00000106538	RARRES2	1.09	0	0
ENSG00000105855	ITGB8	1.72	0	0
ENSG00000105664	COMP	1.85	0	0.01
ENSG00000105429	MEGF8	1.28	0	0.02
ENSG00000105290	APLP1	1.19	0	0
ENSG00000104881	PPP1R13L	1.6	0	0
ENSG00000104870	FCGRT	1.16	0	0
ENSG00000104805	NUCB1	1.05	0.01	0.05
ENSG00000104765	BNIP3L	1.47	0	0
ENSG00000104419	NDRG1	2.67	0	0
ENSG00000104321	TRPA1	1.37	0.01	0.04
ENSG00000103888	CEMIP	-2.48	0	0
ENSG00000103522	IL21R	1.4	0	0
ENSG00000103316	CRYM	1.6	0	0
ENSG00000103257	SLC7A5	1.39	0	0
ENSG00000102879	CORO1A	-1.58	0	0.01
ENSG00000102144	PGK1	1.86	0	0
ENSG00000101825	MXRA5	1.08	0	0
ENSG00000101255	TRIB3	1.7	0	0
ENSG00000100979	PLTP	1.09	0	0
ENSG00000100889	PCK2	1.07	0	0
ENSG00000100644	HIF1A	-1.5	0	0
ENSG00000100593	ISM2	3.01	0	0
ENSG00000100292	HMOX1	1.07	0	0
ENSG00000100243	CYB5R3	1.03	0	0.01
ENSG00000100065	CARD10	-1.34	0	0
ENSG00000099194	SCD	1.27	0	0
ENSG00000095203	EPB41L4B	-1.2	0	0.01
ENSG00000091262	ABCC6	1.58	0.01	0.03
ENSG00000087245	MMP2	2.03	0	0.01
ENSG00000084234	APLP2	1.24	0	0.02
ENSG00000083444	PLOD1	1.45	0	0
ENSG00000081803	CADPS2	-1.22	0	0
ENSG00000081277	PKP1	1.15	0	0
ENSG00000078098	FAP	1.21	0	0
ENSG00000076554	TPD52	1.81	0	0
ENSG00000075275	CELSR1	1.2	0	0
ENSG00000075213	SEMA3A	-1.07	0	0
ENSG00000075073	TACR2	1.57	0	0.01
ENSG00000074410	CA12	1.68	0	0
ENSG00000074181	NOTCH3	1.28	0	0
ENSG00000073756	PTGS2	2.17	0	0
ENSG00000073150	PANX2	1.09	0	0
ENSG00000072840	EVC	1.16	0	0
ENSG00000072832	CRMP1	1.43	0	0
ENSG00000072682	P4HA2	1.17	0	0
ENSG00000070669	ASNS	1.15	0	0
ENSG00000069667	RORA	1.78	0	0
ENSG00000067191	CACNB1	1.34	0	0
ENSG00000067057	PFKP	1.08	0	0
ENSG00000065911	MTHFD2	1.16	0	0
ENSG00000064601	CTSA	1.34	0	0.01
ENSG00000064309	CDON	1.21	0	0
ENSG00000061656	SPAG4	2.87	0	0
ENSG00000054356	PTPRN	1.3	0	0
ENSG00000050165	DKK3	1.37	0	0
ENSG00000035862	TIMP2	1.37	0	0.02
ENSG00000030582	GRN	1.44	0	0.02
ENSG00000026559	KCNG1	1.05	0	0
ENSG00000020577	SAMD4A	1.15	0	0
ENSG00000017483	SLC38A5	1.12	0	0
ENSG00000013297	CLDN11	-1.5	0	0
ENSG00000013288	MAN2B2	1.64	0	0.02
ENSG00000012171	SEMA3B	1.14	0	0.02
ENSG00000008710	PKD1	1.19	0	0.01
ENSG00000008300	CELSR3	1.29	0.01	0.03
ENSG00000006459	KDM7A	1.02	0	0
ENSG00000006062	MAP3K14	1.27	0	0.02
ENSG00000006016	CRLF1	1.34	0	0
ENSG00000002586	CD99	1.03	0	0
ENSG00000000971	CFH	1.42	0	0

## Sheet: FB303 upregulated
Upregulated Gene FB303	FB303 log2 fold change	p-value	adjusted p-value
CA9	7	<0.01	<0.01
LEP	6.19	<0.01	<0.01
HIF1A-AS2	4.55	<0.01	<0.01
MIR210HG	4.52	<0.01	<0.01
C2orf72	4.25	<0.01	<0.01
FGF11	4.03	<0.01	<0.01
INHBB	3.89	<0.01	<0.01
EGR2	3.86	<0.01	<0.01
ANGPTL4	3.76	<0.01	<0.01
LINC01655	3.68	<0.01	<0.01
TFR2	3.62	<0.01	<0.01
ISM2	3.53	<0.01	<0.01
GPR146	3.5	<0.01	<0.01
AK4	3.49	<0.01	<0.01
VEGFA	3.47	<0.01	<0.01
SPAG4	3.34	<0.01	<0.01
PPFIA4	3.28	<0.01	<0.01
AC107021.2	3.26	<0.01	<0.01
DPYSL4	3.25	<0.01	<0.01
NDRG1	3.22	<0.01	<0.01
DDIT4	3.11	<0.01	<0.01
PFKFB4	3.04	<0.01	<0.01
STC1	2.97	<0.01	<0.01
GRIN3B	2.97	<0.01	<0.01
APLN	2.94	<0.01	<0.01
ENO2	2.93	<0.01	<0.01
GALNT18	2.78	<0.01	<0.01
VLDLR	2.77	<0.01	<0.01
BNIP3	2.75	<0.01	<0.01
AL391056.1	2.74	<0.01	<0.01
PPP1R3G	2.73	<0.01	<0.01
LINC02257	2.71	<0.01	<0.01
AC107021.1	2.71	<0.01	<0.01
ANKRD37	2.66	<0.01	<0.01
BNIP3P1	2.64	<0.01	<0.01
ALDOC	2.59	<0.01	<0.01
HK2	2.58	<0.01	<0.01
VWA1	2.58	<0.01	<0.01
CA12	2.54	<0.01	<0.01
AC078883.1	2.54	<0.01	<0.01
TPD52	2.51	<0.01	<0.01
KCNS1	2.5	<0.01	<0.01
KCNC3	2.49	<0.01	<0.01
LUCAT1	2.48	<0.01	<0.01
GRP160	2.45	<0.01	<0.01
NDUFA4L2	2.43	<0.01	<0.01
ZNF395	2.42	<0.01	<0.01
SIK1B	2.42	<0.01	<0.01
CPE	2.42	<0.01	<0.01
CCDC184	2.4	<0.01	<0.01
RNU6-403P	2.39	<0.01	<0.01
TXNIP	2.33	<0.01	<0.01
IGFBP3	2.32	<0.01	<0.01
PLOD2	2.3	<0.01	<0.01
DARS-AS1	2.3	<0.01	<0.01
SFRP2	2.29	<0.01	<0.01
NIM1K	2.27	<0.01	<0.01
PGK1	2.24	<0.01	<0.01
SLC2A1	2.24	<0.01	<0.01
CCL28	2.23	<0.01	<0.01
ARHGEF37	2.23	<0.01	<0.01
HLA-L	2.22	<0.01	<0.01
SH3D21	2.21	<0.01	<0.01
GAPDHP63	2.2	<0.01	<0.01
AL591845.1	2.2	<0.01	<0.01
AK4P1	2.17	<0.01	<0.01
PTGS2	2.14	<0.01	<0.01
SIK1	2.11	<0.01	<0.01
KANK4	2.09	<0.01	<0.01
P4HA1	2.07	<0.01	<0.01
RORA	2.03	<0.01	<0.01
CREG2	2.03	<0.01	0.01
ANO7	2	<0.01	<0.01

## Sheet: FB909 upregulated
Upregulated Gene FB909	FB909 log2 fold change	p-value	adjusted p-value
CA9	5.2	<0.01	<0.01
LEP	4.91	<0.01	<0.01
MIR210HG	4.81	<0.01	<0.01
CDK18	3.65	<0.01	<0.01
GPR146	3.62	<0.01	<0.01
PPFIA4	3.55	<0.01	<0.01
INHBB	3.41	<0.01	<0.01
DDIT4	3.29	<0.01	<0.01
NDUFA4L2	3.29	<0.01	<0.01
KDM4D	3.22	<0.01	<0.01
AK4	3.21	<0.01	<0.01
VEGFA	3.16	<0.01	<0.01
ANGPTL4	3.02	<0.01	<0.01
ISM2	3.01	<0.01	<0.01
HIF1A-AS2	2.95	<0.01	<0.01
L1CAM	2.94	<0.01	<0.01
STC1	2.87	<0.01	<0.01
SPAG4	2.87	<0.01	<0.01
LINC02257	2.87	<0.01	<0.01
PPL	2.83	<0.01	<0.01
HLA-L	2.8	<0.01	<0.01
CPE	2.7	<0.01	<0.01
PAPPA2	2.68	<0.01	<0.01
BEND5	2.68	<0.01	<0.01
NDRG1	2.67	<0.01	<0.01
ANKRD37	2.61	<0.01	<0.01
AL591845.1	2.58	<0.01	<0.01
KCTD16	2.56	<0.01	<0.01
HK2	2.55	<0.01	<0.01
SH3D21	2.48	<0.01	<0.01
DARS-AS1	2.48	<0.01	<0.01
BNIP3	2.47	<0.01	<0.01
ENO2	2.46	<0.01	<0.01
VLDLR	2.42	<0.01	<0.01
EGR2	2.38	<0.01	<0.01
ALDOC	2.32	<0.01	<0.01
AC078883.1	2.31	<0.01	<0.01
SPRY1	2.3	<0.01	<0.01
CCL28	2.28	<0.01	<0.01
SLC2A1	2.26	<0.01	<0.01
TXNIP	2.26	<0.01	<0.01
PFKFB4	2.25	<0.01	<0.01
EGLN3	2.25	<0.01	<0.01
PKD1P6	2.21	<0.01	<0.01
KCNC3	2.21	<0.01	<0.01
ADM2	2.19	<0.01	<0.01
P4HA1	2.18	<0.01	<0.01
PLOD2	2.18	<0.01	<0.01
PTGS2	2.17	<0.01	<0.01
ARFGEF3	2.16	<0.01	<0.01
SIK1B	2.16	<0.01	<0.01
AC005837.1	2.15	<0.01	<0.01
STC2	2.14	<0.01	<0.01
IGFBP3	2.12	<0.01	<0.01
AL031587.5	2.12	<0.01	<0.01
ENPEP	2.12	<0.01	0.01
PPP1R3G	2.1	<0.01	<0.01
ARHGEF37	2.09	<0.01	<0.01
AC138932.1	2.08	<0.01	<0.01
LRP1	2.05	<0.01	<0.01
C1S	2.03	<0.01	<0.01
MMP2	2.03	<0.01	0.01

## Sheet: Summary mapping stats
summary_mapping_stats
Sample ID	Total Reads	Total Mapped Reads	% Total Mapped Reads	Unique Mapped Reads	% Unique Mapped Reads
FB303-DMSO-A	22449631	21654334	96.4574	21127109	94.1089
FB303-DMSO-B	19270742	18553761	96.2794	18127425	94.0671
FB303-DMSO-C	25834309	25042304	96.9343	24473988	94.7344
FB303-Vadadustat-A	21111644	20521106	97.2028	20088529	95.1538
FB303-Vadadustat-B	20838879	20101249	96.4603	19577539	93.9472
FB303-Vadadustat-C	22019433	21266241	96.5794	20765090	94.3035
FB909-DMSO-A	20001776	19206954	96.0262	18716033	93.5719
FB909-DMSO-B	24995595	24173278	96.7102	23547436	94.2063
FB909-DMSO-C	25999257	25299954	97.3103	24667868	94.8791
FB909-Vadadustat-A	23097570	22381712	96.9007	21898864	94.8103
FB909-Vadadustat-B	22796467	22073967	96.8306	21566112	94.6029
FB909-Vadadustat-C	19765038	19239760	97.3424	18802488	95.13
